# Supplementary material for: Question-answering system extracts information on injection drug use from clinical notes
Source: Commun Med (Lond). 2024 Apr 3;4:61. doi: 10.1038/s43856-024-00470-6 (PMC10991373; doi:10.1038/s43856-024-00470-6)
Supplement: Supplementary file 3 — Supplementary Data 1 [file 43856_2024_470_MOESM3_ESM.xlsx]

## Sheet: Sheet1
Error analysis
Effect of context (note) length on QA model’s performance
Bins	F1 (Strict)	F1 (Relaxed)	Precision (Relaxed)	Recall (Relaxed)	COUNT
(30.0, 804.0]	0.53354	0.791049	0.855257	0.81869	1610
(804.0, 1103.0]	0.631111	0.810053	0.864733	0.808824	1575
(1103.0, 1518.0]	0.523962	0.75541	0.803987	0.77673	1565
(1518.0, 5747.0]	0.436076	0.720231	0.811536	0.73417	1580
Effect of question length on QA model’s performance
Bins	F1 (Strict)	F1 (Relaxed)	Precision (Relaxed)	Recall (Relaxed)	COUNT
(1.0, 6.0]	0.539167	0.773393	0.835407	0.783557	2400
(6.0, 7.0]	0.501723	0.754183	0.82352	0.764493	2322
(7.0, 8.0]	0.591071	0.813478	0.883126	0.828938	560
(8.0, 14.0]	0.545802	0.769752	0.827905	0.808841	1048
Effect of gold-standard answer length on QA model’s performance
Bins	F1 (Strict)	F1 (Relaxed)	Precision (Relaxed)	Recall (Relaxed)	COUNT
(0.0, 4.0]	0.678015	0.82833	0.810687	0.920658	1733
(4.0, 7.0]	0.692349	0.878215	0.906904	0.891636	1843
(7.0, 10.0]	0.358844	0.666435	0.744841	0.653216	1176
(10.0, 56.0]	0.309886	0.653885	0.841005	0.608741	1578
Performance of QA model for each query group
query groups	F1 (Strict)	F1 (Relaxed)	Precision (Relaxed)	Recall (Relaxed)	COUNT
drug names	0.39527	0.69877	0.796503	0.701075	1480
visible signs of IDU	0.666667	0.843856	0.845517	0.907273	75
risky needle-using behavior	0.425806	0.72298	0.720331	0.840289	155
active/historical use	0.550196	0.774006	0.82633	0.78378	2550
frequency of use	0.489655	0.709837	0.909606	0.669374	145
last use	0.546269	0.817022	0.882349	0.823081	670
skin popping	0.371429	0.72174	0.758362	0.786905	70
harm reduction interventions	0.0666667	0.328484	0.434556	0.326984	15
existence of IDU	0.678632	0.8381	0.885201	0.875665	1170
