# Supplementary material for: Question-answering system extracts information on injection drug use from clinical notes
Source: Commun Med (Lond). 2024 Apr 3;4:61. doi: 10.1038/s43856-024-00470-6 (PMC10991373; doi:10.1038/s43856-024-00470-6)
Supplement: Supplementary file 4 — Supplementary Data 2 [file 43856_2024_470_MOESM4_ESM.xlsx]

## Sheet: ratio
Analysis of recall score
answers	ratio of answer to context (%)
Ground Truths	1.16034
Ground Truths	0.436681
Ground Truths	0.436681
Ground Truths	0.436681
Ground Truths	0.436681
Ground Truths	0.436681
Ground Truths	0.449236
Ground Truths	0.449236
Ground Truths	0.449236
Ground Truths	0.449236
Ground Truths	0.449236
Ground Truths	41.9355
Ground Truths	41.9355
Ground Truths	41.9355
Ground Truths	41.9355
Ground Truths	41.9355
Ground Truths	0.578035
Ground Truths	0.578035
Ground Truths	0.578035
Ground Truths	0.578035
Ground Truths	0.578035
Ground Truths	6.74847
Ground Truths	0.501253
Ground Truths	0.501253
Ground Truths	0.501253
Ground Truths	0.501253
Ground Truths	0.501253
Ground Truths	0.225225
Ground Truths	0.225225
Ground Truths	0.23622
Ground Truths	0.23622
Ground Truths	0.23622
Ground Truths	0.23622
Ground Truths	0.231481
Ground Truths	0.231481
Ground Truths	0.231481
Ground Truths	0.231481
Ground Truths	0.231481
Ground Truths	0.416956
Ground Truths	0.416956
Ground Truths	0.416956
Ground Truths	0.416956
Ground Truths	0.416956
Ground Truths	0.416956
Ground Truths	0.416956
Ground Truths	0.416956
Ground Truths	0.416956
Ground Truths	0.416956
Ground Truths	0.445765
Ground Truths	0.445765
Ground Truths	0.445765
Ground Truths	0.445765
Ground Truths	0.445765
Ground Truths	0.445765
Ground Truths	0.445765
Ground Truths	0.445765
Ground Truths	0.445765
Ground Truths	0.445765
Ground Truths	3.41463
Ground Truths	3.41463
Ground Truths	3.41463
Ground Truths	3.41463
Ground Truths	3.41463
Ground Truths	1.87166
Ground Truths	1.87166
Ground Truths	1.87166
Ground Truths	0.162338
Ground Truths	0.162338
Ground Truths	0.162338
Ground Truths	0.162338
Ground Truths	0.162338
Ground Truths	0.811688
Ground Truths	0.811688
Ground Truths	0.811688
Ground Truths	0.811688
Ground Truths	0.200803
Ground Truths	0.200803
Ground Truths	0.200803
Ground Truths	0.200803
Ground Truths	0.200803
Ground Truths	0.803213
Ground Truths	0.803213
Ground Truths	0.803213
Ground Truths	0.803213
Ground Truths	0.803213
Ground Truths	0.803213
Ground Truths	0.803213
Ground Truths	0.803213
Ground Truths	0.803213
Ground Truths	0.803213
Ground Truths	0.218341
Ground Truths	0.218341
Ground Truths	0.218341
Ground Truths	0.218341
Ground Truths	0.218341
Ground Truths	0.873362
Ground Truths	0.873362
Ground Truths	0.873362
Ground Truths	0.873362
Ground Truths	0.873362
Ground Truths	0.873362
Ground Truths	0.873362
Ground Truths	0.873362
Ground Truths	0.873362
Ground Truths	0.873362
Ground Truths	0.18315
Ground Truths	0.18315
Ground Truths	0.18315
Ground Truths	0.18315
Ground Truths	0.18315
Ground Truths	0.732601
Ground Truths	0.732601
Ground Truths	0.732601
Ground Truths	0.732601
Ground Truths	0.732601
Ground Truths	0.260586
Ground Truths	0.260586
Ground Truths	0.260586
Ground Truths	0.260586
Ground Truths	0.260586
Ground Truths	0.567823
Ground Truths	0.567823
Ground Truths	0.567823
Ground Truths	0.567823
Ground Truths	0.567823
Ground Truths	0.567823
Ground Truths	0.567823
Ground Truths	0.567823
Ground Truths	0.567823
Ground Truths	0.567823
Ground Truths	0.56926
Ground Truths	0.56926
Ground Truths	0.56926
Ground Truths	0.56926
Ground Truths	0.56926
Ground Truths	0.56926
Ground Truths	0.56926
Ground Truths	0.56926
Ground Truths	0.56926
Ground Truths	0.56926
Ground Truths	0.357143
Ground Truths	0.357143
Ground Truths	0.357143
Ground Truths	0.357143
Ground Truths	0.357143
Ground Truths	0.284698
Ground Truths	0.284698
Ground Truths	0.284698
Ground Truths	0.284698
Ground Truths	0.284698
Ground Truths	0.857143
Ground Truths	0.767263
Ground Truths	0.78534
Ground Truths	0.78534
Ground Truths	0.779221
Ground Truths	0.779221
Ground Truths	0.779221
Ground Truths	2.48756
Ground Truths	2.48756
Ground Truths	2.48756
Ground Truths	2.48756
Ground Truths	2.48756
Ground Truths	2.48756
Ground Truths	2.48756
Ground Truths	2.48756
Ground Truths	2.48756
Ground Truths	2.48756
Ground Truths	2.48756
Ground Truths	2.48756
Ground Truths	2.48756
Ground Truths	2.48756
Ground Truths	2.48756
Ground Truths	12.5
Ground Truths	12.5
Ground Truths	12.5
Ground Truths	12.5
Ground Truths	12.5
Ground Truths	0.329164
Ground Truths	0.329164
Ground Truths	0.329164
Ground Truths	0.329164
Ground Truths	0.329164
Ground Truths	1.11916
Ground Truths	1.11916
Ground Truths	1.11916
Ground Truths	1.11916
Ground Truths	1.11916
Ground Truths	1.11916
Ground Truths	1.11916
Ground Truths	0.324254
Ground Truths	0.324254
Ground Truths	0.324254
Ground Truths	0.324254
Ground Truths	0.324254
Ground Truths	1.10246
Ground Truths	1.10246
Ground Truths	1.10246
Ground Truths	1.10246
Ground Truths	1.10246
Ground Truths	1.10246
Ground Truths	1.10246
Ground Truths	1.10246
Ground Truths	1.10246
Ground Truths	1.10246
Ground Truths	1.10246
Ground Truths	1.10246
Ground Truths	1.10246
Ground Truths	1.10246
Ground Truths	0.324465
Ground Truths	0.324465
Ground Truths	0.324465
Ground Truths	0.324465
Ground Truths	0.324465
Ground Truths	1.10318
Ground Truths	1.10318
Ground Truths	1.10318
Ground Truths	1.10318
Ground Truths	1.10318
Ground Truths	1.10318
Ground Truths	1.10318
Ground Truths	1.10318
Ground Truths	1.10318
Ground Truths	1.10318
Ground Truths	1.10318
Ground Truths	1.10318
Ground Truths	1.10318
Ground Truths	1.10318
Ground Truths	0.788782
Ground Truths	0.788782
Ground Truths	0.788782
Ground Truths	0.788782
Ground Truths	0.788782
Ground Truths	0.788782
Ground Truths	0.788782
Ground Truths	0.788782
Ground Truths	0.788782
Ground Truths	0.788782
Ground Truths	0.633914
Ground Truths	0.633914
Ground Truths	0.633914
Ground Truths	0.633914
Ground Truths	0.633914
Ground Truths	1.66052
Ground Truths	1.66052
Ground Truths	1.66052
Ground Truths	1.66052
Ground Truths	1.66052
Ground Truths	0.984252
Ground Truths	0.984252
Ground Truths	0.984252
Ground Truths	0.984252
Ground Truths	0.984252
Ground Truths	9.63855
Ground Truths	9.63855
Ground Truths	9.63855
Ground Truths	9.63855
Ground Truths	9.63855
Ground Truths	1.40845
Ground Truths	1.40845
Ground Truths	1.40845
Ground Truths	1.40845
Ground Truths	1.40845
Ground Truths	1.2931
Ground Truths	1.2931
Ground Truths	1.2931
Ground Truths	1.2931
Ground Truths	1.2931
Ground Truths	0.60241
Ground Truths	0.711744
Ground Truths	0.711744
Ground Truths	0.711744
Ground Truths	0.711744
Ground Truths	0.3125
Ground Truths	0.3125
Ground Truths	0.3125
Ground Truths	0.3125
Ground Truths	0.3125
Ground Truths	0.217549
Ground Truths	0.188206
Ground Truths	0.188206
Ground Truths	0.188206
Ground Truths	0.188206
Ground Truths	0.188206
Ground Truths	0.188206
Ground Truths	0.188206
Ground Truths	0.188206
Ground Truths	0.188206
Ground Truths	0.188206
Ground Truths	0.427873
Ground Truths	0.427873
Ground Truths	1.04167
Ground Truths	1.04167
Ground Truths	1.04167
Ground Truths	1.04167
Ground Truths	1.04167
Ground Truths	1.04167
Ground Truths	1.04167
Ground Truths	1.04167
Ground Truths	1.04167
Ground Truths	1.04167
Ground Truths	1.04167
Ground Truths	1.04167
Ground Truths	0.302572
Ground Truths	0.302572
Ground Truths	0.302572
Ground Truths	0.302572
Ground Truths	0.302572
Ground Truths	0.424628
Ground Truths	0.424628
Ground Truths	0.424628
Ground Truths	0.462351
Ground Truths	0.462351
Ground Truths	0.462351
Ground Truths	0.462351
Ground Truths	0.462351
Ground Truths	0.414079
Ground Truths	0.414079
Ground Truths	0.414079
Ground Truths	0.414079
Ground Truths	0.414079
Ground Truths	0.414079
Ground Truths	0.414079
Ground Truths	0.414079
Ground Truths	0.414079
Ground Truths	0.414079
Ground Truths	0.414079
Ground Truths	0.414079
Ground Truths	0.414079
Ground Truths	0.414079
Ground Truths	0.414079
Ground Truths	0.159363
Ground Truths	0.149365
Ground Truths	0.149365
Ground Truths	0.149365
Ground Truths	0.149365
Ground Truths	0.149365
Ground Truths	0.252207
Ground Truths	0.252207
Ground Truths	0.252207
Ground Truths	0.252207
Ground Truths	0.321285
Ground Truths	0.696864
Ground Truths	0.696864
Ground Truths	0.696864
Ground Truths	0.696864
Ground Truths	0.231125
Ground Truths	0.231125
Ground Truths	0.231125
Ground Truths	0.231125
Ground Truths	0.231125
Ground Truths	0.3663
Ground Truths	0.3663
Ground Truths	0.3663
Ground Truths	0.3663
Ground Truths	0.3663
Ground Truths	0.531915
Ground Truths	0.531915
Ground Truths	0.531915
Ground Truths	0.531915
Ground Truths	0.531915
Ground Truths	0.11236
Ground Truths	0.11236
Ground Truths	0.331126
Ground Truths	0.331126
Ground Truths	0.331126
Ground Truths	0.331126
Ground Truths	0.331126
Ground Truths	0.331126
Ground Truths	0.331126
Ground Truths	0.331126
Ground Truths	0.970874
Ground Truths	0.970874
Ground Truths	0.970874
Ground Truths	2.6738
Ground Truths	1.76871
Ground Truths	1.76871
Ground Truths	1.76871
Ground Truths	1.76871
Ground Truths	1.76871
Ground Truths	1.76871
Ground Truths	1.76871
Ground Truths	1.76871
Ground Truths	1.76871
Ground Truths	1.76871
Ground Truths	1.69697
Ground Truths	1.69697
Ground Truths	1.69697
Ground Truths	1.69697
Ground Truths	1.69697
Ground Truths	1.69697
Ground Truths	1.69697
Ground Truths	1.69697
Ground Truths	1.69697
Ground Truths	1.69697
Ground Truths	1.08696
Ground Truths	1.08696
Ground Truths	1.08696
Ground Truths	1.08696
Ground Truths	1.08696
Ground Truths	0.595238
Ground Truths	0.595238
Ground Truths	0.595238
Ground Truths	0.595238
Ground Truths	0.595238
Ground Truths	3.44828
Ground Truths	3.44828
Ground Truths	3.44828
Ground Truths	3.44828
Ground Truths	3.44828
Ground Truths	0.0812348
Ground Truths	0.0812348
Ground Truths	0.0812348
Ground Truths	0.0812348
Ground Truths	0.0812348
Ground Truths	0.289436
Ground Truths	0.289436
Ground Truths	0.289436
Ground Truths	0.289436
Ground Truths	0.289436
Ground Truths	4.77569
Ground Truths	3.61446
Ground Truths	3.61446
Ground Truths	3.61446
Ground Truths	3.61446
Ground Truths	3.61446
Ground Truths	0.795003
Ground Truths	0.795003
Ground Truths	0.893855
Ground Truths	0.893855
Ground Truths	0.893855
Ground Truths	0.893855
Ground Truths	0.893855
Ground Truths	0.724638
Ground Truths	0.724638
Ground Truths	0.724638
Ground Truths	0.724638
Ground Truths	1.47651
Ground Truths	1.47651
Ground Truths	1.47651
Ground Truths	1.47651
Ground Truths	1.47651
Ground Truths	0.19698
Ground Truths	0.19698
Ground Truths	0.19698
Ground Truths	0.19698
Ground Truths	2.05479
Ground Truths	2.05479
Ground Truths	2.05479
Ground Truths	2.05479
Ground Truths	2.05479
Ground Truths	0.136799
Ground Truths	3.4965
Ground Truths	3.4965
Ground Truths	3.4965
Ground Truths	3.4965
Ground Truths	0.460405
Ground Truths	0.460405
Ground Truths	0.460405
Ground Truths	0.460405
Ground Truths	0.460405
Ground Truths	0.286697
Ground Truths	0.286697
Ground Truths	0.286697
Ground Truths	0.286697
Ground Truths	0.343643
Ground Truths	0.265018
Ground Truths	0.265018
Ground Truths	0.265018
Ground Truths	0.265018
Ground Truths	0.274977
Ground Truths	0.0992063
Ground Truths	0.0992063
Ground Truths	0.0992063
Ground Truths	0.0992063
Ground Truths	0.0992063
Ground Truths	0.386997
Ground Truths	0.386997
Ground Truths	0.386997
Ground Truths	0.386997
Ground Truths	0.386997
Ground Truths	0.386997
Ground Truths	0.386997
Ground Truths	0.386997
Ground Truths	0.386997
Ground Truths	0.386997
Ground Truths	0.0570125
Ground Truths	0.0570125
Ground Truths	0.0570125
Ground Truths	0.0570125
Ground Truths	0.0570125
Ground Truths	0.217234
Ground Truths	0.217234
Ground Truths	0.217234
Ground Truths	0.217234
Ground Truths	0.217234
Ground Truths	0.10175
Ground Truths	0.10175
Ground Truths	0.10175
Ground Truths	0.10175
Ground Truths	0.10175
Ground Truths	0.146242
Ground Truths	0.146242
Ground Truths	0.146242
Ground Truths	0.146242
Ground Truths	0.146242
Ground Truths	0.146242
Ground Truths	0.146242
Ground Truths	0.146242
Ground Truths	0.31506
Ground Truths	0.0484027
Ground Truths	0.149031
Ground Truths	0.0538793
Ground Truths	0.0538793
Ground Truths	0.0538793
Ground Truths	0.0538793
Ground Truths	0.0538793
Ground Truths	0.104603
Ground Truths	0.104603
Ground Truths	0.104603
Ground Truths	0.104603
Ground Truths	0.104603
Ground Truths	0.185391
Ground Truths	0.185391
Ground Truths	0.185391
Ground Truths	0.185391
Ground Truths	0.185391
Ground Truths	0.185391
Ground Truths	0.185391
Ground Truths	0.185391
Ground Truths	0.185391
Ground Truths	0.185391
Ground Truths	0.185391
Ground Truths	0.185391
Ground Truths	0.185391
Ground Truths	0.185391
Ground Truths	0.185391
Ground Truths	0.536193
Ground Truths	0.536193
Ground Truths	0.536193
Ground Truths	0.536193
Ground Truths	0.536193
Ground Truths	0.536193
Ground Truths	0.536193
Ground Truths	0.536193
Ground Truths	0.536193
Ground Truths	0.536193
Ground Truths	0.0907441
Ground Truths	0.0907441
Ground Truths	0.0907441
Ground Truths	0.0907441
Ground Truths	0.0907441
Ground Truths	1.8705
Ground Truths	1.8705
Ground Truths	0.57554
Ground Truths	0.57554
Ground Truths	0.57554
Ground Truths	0.57554
Ground Truths	0.57554
Ground Truths	0.57554
Ground Truths	0.57554
Ground Truths	0.57554
Ground Truths	0.57554
Ground Truths	0.4329
Ground Truths	0.4329
Ground Truths	0.4329
Ground Truths	0.4329
Ground Truths	0.4329
Ground Truths	0.195886
Ground Truths	0.195886
Ground Truths	0.195886
Ground Truths	0.195886
Ground Truths	0.195886
Ground Truths	1.48936
Ground Truths	1.48936
Ground Truths	1.48936
Ground Truths	1.48936
Ground Truths	1.48936
Ground Truths	0.357782
Ground Truths	0.357782
Ground Truths	0.357782
Ground Truths	0.178891
Ground Truths	0.178891
Ground Truths	0.178891
Ground Truths	0.178891
Ground Truths	0.178891
Ground Truths	0.405588
Ground Truths	0.405588
Ground Truths	0.405588
Ground Truths	0.405588
Ground Truths	0.405588
Ground Truths	0.253593
Ground Truths	0.253593
Ground Truths	0.253593
Ground Truths	0.253593
Ground Truths	0.253593
Ground Truths	0.0681663
Ground Truths	0.0681663
Ground Truths	0.0681663
Ground Truths	0.0681663
Ground Truths	0.0681663
Ground Truths	0.938967
Ground Truths	0.938967
Ground Truths	0.938967
Ground Truths	0.938967
Ground Truths	0.938967
Ground Truths	0.938967
Ground Truths	0.938967
Ground Truths	0.938967
Ground Truths	0.196754
Ground Truths	0.196754
Ground Truths	0.196754
Ground Truths	0.196754
Ground Truths	0.196754
Ground Truths	0.436681
Ground Truths	0.657895
Ground Truths	0.657895
Ground Truths	0.657895
Ground Truths	0.657895
Ground Truths	0.657895
Ground Truths	0.390081
Ground Truths	0.390081
Ground Truths	0.390081
Ground Truths	0.390081
Ground Truths	0.451189
Ground Truths	0.451189
Ground Truths	0.451189
Ground Truths	0.451189
Ground Truths	0.451189
Ground Truths	0.45082
Ground Truths	0.45082
Ground Truths	0.45082
Ground Truths	0.45082
Ground Truths	0.45082
Ground Truths	0.271518
Ground Truths	0.271518
Ground Truths	0.271518
Ground Truths	0.271518
Ground Truths	0.272702
Ground Truths	0.272702
Ground Truths	0.288684
Ground Truths	0.288684
Ground Truths	0.288684
Ground Truths	0.288684
Ground Truths	0.279408
Ground Truths	0.279408
Ground Truths	0.279408
Ground Truths	0.279408
Ground Truths	0.279408
Ground Truths	0.279408
Ground Truths	0.279408
Ground Truths	0.279408
Ground Truths	0.279408
Ground Truths	0.291206
Ground Truths	0.291206
Ground Truths	0.291206
Ground Truths	0.291206
Ground Truths	0.291206
Ground Truths	0.291206
Ground Truths	0.297619
Ground Truths	0.297619
Ground Truths	0.297619
Ground Truths	0.297619
Ground Truths	0.297619
Ground Truths	0.174004
Ground Truths	0.219058
Ground Truths	0.219058
Ground Truths	0.219058
Ground Truths	0.219058
Ground Truths	0.219058
Ground Truths	0.102987
Ground Truths	0.102987
Ground Truths	0.102987
Ground Truths	0.102987
Ground Truths	0.102987
Ground Truths	0.285442
Ground Truths	0.285442
Ground Truths	0.285442
Ground Truths	0.285442
Ground Truths	0.285442
Ground Truths	0.285442
Ground Truths	0.285442
Ground Truths	0.285442
Ground Truths	0.285442
Ground Truths	0.369914
Ground Truths	0.369914
Ground Truths	0.369914
Ground Truths	0.369914
Ground Truths	0.369914
Ground Truths	0.364964
Ground Truths	0.364964
Ground Truths	0.364964
Ground Truths	0.364964
Ground Truths	0.364964
Ground Truths	0.649351
Ground Truths	0.649351
Ground Truths	0.218818
Ground Truths	0.218818
Ground Truths	0.218818
Ground Truths	0.218818
Ground Truths	0.218818
Ground Truths	0.757576
Ground Truths	0.757576
Ground Truths	0.757576
Ground Truths	0.757576
Ground Truths	0.757576
Ground Truths	0.265604
Ground Truths	0.265604
Ground Truths	0.265604
Ground Truths	0.265604
Ground Truths	0.265604
Ground Truths	0.40568
Ground Truths	0.40568
Ground Truths	0.40568
Ground Truths	0.406504
Ground Truths	0.406504
Ground Truths	0.406504
Ground Truths	0.406504
Ground Truths	0.147384
Ground Truths	0.147384
Ground Truths	0.147384
Ground Truths	0.147384
Ground Truths	0.147384
Ground Truths	0.419992
Ground Truths	0.419992
Ground Truths	0.315706
Ground Truths	0.315706
Ground Truths	0.24077
Ground Truths	0.24077
Ground Truths	0.24077
Ground Truths	0.24077
Ground Truths	0.262238
Ground Truths	0.262238
Ground Truths	0.262238
Ground Truths	0.262238
Ground Truths	0.262238
Ground Truths	0.150754
Ground Truths	0.150754
Ground Truths	0.150754
Ground Truths	0.150754
Ground Truths	0.231214
Ground Truths	0.231214
Ground Truths	0.231214
Ground Truths	0.231214
Ground Truths	0.231214
Ground Truths	1.40086
Ground Truths	0.358744
Ground Truths	0.358744
Predictions	1.47679
Predictions	1.96507
Predictions	1.96507
Predictions	1.96507
Predictions	1.96507
Predictions	1.96507
Predictions	0.898473
Predictions	0.898473
Predictions	0.898473
Predictions	0.898473
Predictions	0.898473
Predictions	58.0645
Predictions	70.9677
Predictions	58.0645
Predictions	58.0645
Predictions	58.0645
Predictions	3.54046
Predictions	3.54046
Predictions	3.54046
Predictions	3.54046
Predictions	3.54046
Predictions	19.6319
Predictions	1.12782
Predictions	1.12782
Predictions	1.12782
Predictions	1.12782
Predictions	1.12782
Predictions	0.825826
Predictions	0.825826
Predictions	0.944882
Predictions	0.944882
Predictions	0.944882
Predictions	0.944882
Predictions	0.848765
Predictions	0.848765
Predictions	0.848765
Predictions	0.848765
Predictions	0.848765
Predictions	0.625434
Predictions	0.625434
Predictions	0.694927
Predictions	0.625434
Predictions	0.625434
Predictions	0.625434
Predictions	0.625434
Predictions	0.625434
Predictions	0.694927
Predictions	0.694927
Predictions	0.742942
Predictions	0.742942
Predictions	0.742942
Predictions	0.742942
Predictions	0.742942
Predictions	0.742942
Predictions	0.742942
Predictions	0.742942
Predictions	0.742942
Predictions	0.742942
Predictions	10.2439
Predictions	10.2439
Predictions	10.2439
Predictions	10.2439
Predictions	10.2439
Predictions	2.6738
Predictions	2.6738
Predictions	2.6738
Predictions	7.62987
Predictions	7.62987
Predictions	7.62987
Predictions	7.62987
Predictions	7.62987
Predictions	7.62987
Predictions	7.62987
Predictions	7.62987
Predictions	7.62987
Predictions	1.00402
Predictions	1.40562
Predictions	0.401606
Predictions	1.00402
Predictions	1.00402
Predictions	1.40562
Predictions	1.40562
Predictions	1.40562
Predictions	1.40562
Predictions	1.40562
Predictions	1.40562
Predictions	1.40562
Predictions	1.40562
Predictions	1.40562
Predictions	1.40562
Predictions	0.436681
Predictions	0.436681
Predictions	0.436681
Predictions	0.436681
Predictions	0.436681
Predictions	1.52838
Predictions	1.52838
Predictions	1.52838
Predictions	1.52838
Predictions	1.52838
Predictions	1.52838
Predictions	1.52838
Predictions	1.52838
Predictions	1.52838
Predictions	1.52838
Predictions	0.3663
Predictions	0.3663
Predictions	0.3663
Predictions	0.3663
Predictions	0.3663
Predictions	1.28205
Predictions	1.28205
Predictions	1.28205
Predictions	1.28205
Predictions	1.28205
Predictions	0.586319
Predictions	0.456026
Predictions	0.586319
Predictions	0.586319
Predictions	0.586319
Predictions	0.630915
Predictions	0.630915
Predictions	0.630915
Predictions	0.630915
Predictions	0.630915
Predictions	0.630915
Predictions	0.630915
Predictions	0.630915
Predictions	0.630915
Predictions	0.630915
Predictions	0.632511
Predictions	0.632511
Predictions	0.632511
Predictions	0.632511
Predictions	0.632511
Predictions	0.632511
Predictions	0.632511
Predictions	0.632511
Predictions	0.632511
Predictions	0.632511
Predictions	0.416667
Predictions	0.416667
Predictions	0.416667
Predictions	0.416667
Predictions	0.416667
Predictions	0.854093
Predictions	0.854093
Predictions	0.854093
Predictions	0.854093
Predictions	0.854093
Predictions	1.14286
Predictions	1.27877
Predictions	6.02094
Predictions	6.02094
Predictions	5.97403
Predictions	5.97403
Predictions	5.97403
Predictions	2.61194
Predictions	2.61194
Predictions	2.61194
Predictions	2.61194
Predictions	2.61194
Predictions	2.61194
Predictions	2.61194
Predictions	2.61194
Predictions	2.61194
Predictions	2.61194
Predictions	2.61194
Predictions	2.61194
Predictions	2.61194
Predictions	2.61194
Predictions	2.61194
Predictions	37.5
Predictions	37.5
Predictions	37.5
Predictions	37.5
Predictions	37.5
Predictions	0.394997
Predictions	0.394997
Predictions	0.394997
Predictions	0.394997
Predictions	0.394997
Predictions	1.18499
Predictions	1.18499
Predictions	1.18499
Predictions	1.18499
Predictions	1.18499
Predictions	1.18499
Predictions	1.18499
Predictions	0.389105
Predictions	0.389105
Predictions	0.389105
Predictions	0.389105
Predictions	0.389105
Predictions	1.16732
Predictions	1.16732
Predictions	1.16732
Predictions	1.16732
Predictions	1.16732
Predictions	1.16732
Predictions	1.16732
Predictions	1.16732
Predictions	1.16732
Predictions	1.16732
Predictions	1.16732
Predictions	1.16732
Predictions	1.16732
Predictions	1.16732
Predictions	0.389358
Predictions	0.389358
Predictions	0.389358
Predictions	0.389358
Predictions	0.389358
Predictions	1.16807
Predictions	1.16807
Predictions	1.16807
Predictions	1.16807
Predictions	1.16807
Predictions	1.16807
Predictions	1.16807
Predictions	1.16807
Predictions	1.16807
Predictions	1.16807
Predictions	1.16807
Predictions	1.16807
Predictions	1.16807
Predictions	1.16807
Predictions	0.876424
Predictions	0.876424
Predictions	0.876424
Predictions	0.876424
Predictions	0.876424
Predictions	0.876424
Predictions	0.876424
Predictions	0.876424
Predictions	0.876424
Predictions	0.876424
Predictions	0.950872
Predictions	0.950872
Predictions	0.950872
Predictions	0.950872
Predictions	0.950872
Predictions	2.02952
Predictions	2.02952
Predictions	2.02952
Predictions	2.02952
Predictions	2.02952
Predictions	2.75591
Predictions	2.75591
Predictions	2.75591
Predictions	2.75591
Predictions	2.75591
Predictions	10.8434
Predictions	10.8434
Predictions	10.8434
Predictions	10.8434
Predictions	10.8434
Predictions	2.01207
Predictions	2.01207
Predictions	2.01207
Predictions	2.01207
Predictions	2.01207
Predictions	2.15517
Predictions	2.15517
Predictions	2.15517
Predictions	2.15517
Predictions	2.15517
Predictions	1.62651
Predictions	1.42349
Predictions	1.42349
Predictions	1.42349
Predictions	1.42349
Predictions	1.09375
Predictions	1.09375
Predictions	1.09375
Predictions	0.625
Predictions	0.625
Predictions	2.53807
Predictions	0.501882
Predictions	0.501882
Predictions	0.501882
Predictions	0.501882
Predictions	0.501882
Predictions	0.501882
Predictions	0.501882
Predictions	0.501882
Predictions	0.501882
Predictions	0.501882
Predictions	0.977995
Predictions	0.977995
Predictions	2.14461
Predictions	2.14461
Predictions	2.14461
Predictions	2.14461
Predictions	2.14461
Predictions	2.14461
Predictions	2.14461
Predictions	2.14461
Predictions	2.14461
Predictions	2.14461
Predictions	2.14461
Predictions	2.14461
Predictions	0.453858
Predictions	0.453858
Predictions	0.453858
Predictions	0.453858
Predictions	0.453858
Predictions	2.54777
Predictions	0.636943
Predictions	0.636943
Predictions	0.924703
Predictions	0.924703
Predictions	0.924703
Predictions	0.924703
Predictions	0.924703
Predictions	1.5873
Predictions	1.5873
Predictions	1.5873
Predictions	1.5873
Predictions	1.5873
Predictions	1.5873
Predictions	1.5873
Predictions	1.5873
Predictions	0.552105
Predictions	1.5873
Predictions	1.5873
Predictions	1.5873
Predictions	0.552105
Predictions	0.552105
Predictions	0.552105
Predictions	0.398406
Predictions	0.373413
Predictions	0.373413
Predictions	0.373413
Predictions	0.373413
Predictions	0.373413
Predictions	0.37831
Predictions	0.37831
Predictions	0.37831
Predictions	0.37831
Predictions	0.481928
Predictions	1.50987
Predictions	1.50987
Predictions	1.50987
Predictions	1.50987
Predictions	0.693374
Predictions	0.693374
Predictions	0.693374
Predictions	0.693374
Predictions	0.693374
Predictions	0.457875
Predictions	0.457875
Predictions	0.457875
Predictions	0.457875
Predictions	0.457875
Predictions	0.664894
Predictions	0.664894
Predictions	0.664894
Predictions	0.664894
Predictions	0.664894
Predictions	0.280899
Predictions	0.168539
Predictions	0.662252
Predictions	0.662252
Predictions	0.662252
Predictions	0.662252
Predictions	0.662252
Predictions	0.662252
Predictions	0.662252
Predictions	0.662252
Predictions	1.86706
Predictions	1.86706
Predictions	1.86706
Predictions	4.27807
Predictions	2.85714
Predictions	2.85714
Predictions	2.85714
Predictions	2.85714
Predictions	2.85714
Predictions	2.85714
Predictions	2.85714
Predictions	2.85714
Predictions	2.85714
Predictions	2.85714
Predictions	2.54545
Predictions	2.54545
Predictions	2.54545
Predictions	2.54545
Predictions	2.54545
Predictions	2.54545
Predictions	2.54545
Predictions	2.54545
Predictions	2.54545
Predictions	2.54545
Predictions	1.44928
Predictions	1.44928
Predictions	1.44928
Predictions	1.44928
Predictions	1.44928
Predictions	3.57143
Predictions	2.97619
Predictions	3.57143
Predictions	3.57143
Predictions	3.57143
Predictions	5.17241
Predictions	5.17241
Predictions	5.17241
Predictions	5.17241
Predictions	5.17241
Predictions	1.13729
Predictions	1.13729
Predictions	1.13729
Predictions	1.13729
Predictions	1.13729
Predictions	6.07815
Predictions	6.07815
Predictions	6.07815
Predictions	6.07815
Predictions	6.07815
Predictions	7.95948
Predictions	6.0241
Predictions	6.0241
Predictions	6.0241
Predictions	6.0241
Predictions	6.0241
Predictions	1.87394
Predictions	1.87394
Predictions	1.22905
Predictions	1.22905
Predictions	1.22905
Predictions	1.22905
Predictions	1.22905
Predictions	1.01449
Predictions	1.01449
Predictions	1.01449
Predictions	1.01449
Predictions	1.61074
Predictions	1.61074
Predictions	1.61074
Predictions	1.61074
Predictions	1.61074
Predictions	0.525279
Predictions	0.525279
Predictions	0.525279
Predictions	0.525279
Predictions	4.79452
Predictions	4.79452
Predictions	4.79452
Predictions	4.79452
Predictions	4.79452
Predictions	1.43639
Predictions	6.29371
Predictions	6.29371
Predictions	6.29371
Predictions	6.29371
Predictions	1.56538
Predictions	1.56538
Predictions	1.56538
Predictions	1.56538
Predictions	1.56538
Predictions	0.573394
Predictions	0.573394
Predictions	0.573394
Predictions	0.573394
Predictions	1.03093
Predictions	0.795053
Predictions	0.795053
Predictions	0.795053
Predictions	0.795053
Predictions	0.458295
Predictions	0.297619
Predictions	0.297619
Predictions	0.297619
Predictions	0.297619
Predictions	0.297619
Predictions	0.619195
Predictions	0.619195
Predictions	0.619195
Predictions	0.619195
Predictions	0.619195
Predictions	0.619195
Predictions	0.619195
Predictions	0.619195
Predictions	0.619195
Predictions	0.619195
Predictions	0.342075
Predictions	0.342075
Predictions	0.342075
Predictions	0.342075
Predictions	0.342075
Predictions	0.362056
Predictions	0.362056
Predictions	0.362056
Predictions	0.362056
Predictions	0.362056
Predictions	0.14245
Predictions	0.14245
Predictions	0.14245
Predictions	0.14245
Predictions	0.14245
Predictions	0.17549
Predictions	0.17549
Predictions	0.17549
Predictions	0.17549
Predictions	0.17549
Predictions	0.17549
Predictions	0.17549
Predictions	0.17549
Predictions	0.378072
Predictions	0.290416
Predictions	1.19225
Predictions	0.323276
Predictions	0.323276
Predictions	0.323276
Predictions	0.323276
Predictions	0.323276
Predictions	0.313808
Predictions	0.313808
Predictions	0.313808
Predictions	0.313808
Predictions	0.313808
Predictions	0.296626
Predictions	0.296626
Predictions	0.296626
Predictions	0.296626
Predictions	0.296626
Predictions	0.296626
Predictions	0.296626
Predictions	0.296626
Predictions	0.296626
Predictions	0.296626
Predictions	0.296626
Predictions	0.296626
Predictions	0.296626
Predictions	0.296626
Predictions	0.296626
Predictions	1.07239
Predictions	1.07239
Predictions	1.07239
Predictions	1.07239
Predictions	1.07239
Predictions	1.07239
Predictions	1.07239
Predictions	1.07239
Predictions	1.07239
Predictions	1.07239
Predictions	0.181488
Predictions	0.181488
Predictions	0.181488
Predictions	0.181488
Predictions	0.181488
Predictions	2.58993
Predictions	2.58993
Predictions	2.58993
Predictions	2.58993
Predictions	2.58993
Predictions	2.58993
Predictions	2.58993
Predictions	2.58993
Predictions	2.58993
Predictions	2.58993
Predictions	2.58993
Predictions	1.94805
Predictions	1.94805
Predictions	1.94805
Predictions	1.94805
Predictions	1.94805
Predictions	0.881489
Predictions	0.881489
Predictions	0.881489
Predictions	0.881489
Predictions	0.881489
Predictions	4.89362
Predictions	4.89362
Predictions	4.89362
Predictions	4.89362
Predictions	4.89362
Predictions	0.805009
Predictions	0.805009
Predictions	0.805009
Predictions	1.25224
Predictions	1.25224
Predictions	1.25224
Predictions	1.25224
Predictions	1.25224
Predictions	0.585849
Predictions	0.585849
Predictions	0.585849
Predictions	0.585849
Predictions	0.585849
Predictions	0.422654
Predictions	0.422654
Predictions	0.422654
Predictions	0.422654
Predictions	0.422654
Predictions	0.170416
Predictions	0.170416
Predictions	0.170416
Predictions	0.170416
Predictions	0.170416
Predictions	1.34977
Predictions	1.34977
Predictions	1.34977
Predictions	1.34977
Predictions	1.34977
Predictions	1.34977
Predictions	1.34977
Predictions	1.34977
Predictions	0.787014
Predictions	0.787014
Predictions	0.787014
Predictions	0.787014
Predictions	0.787014
Predictions	1.74672
Predictions	2.41228
Predictions	2.41228
Predictions	2.63158
Predictions	2.41228
Predictions	2.41228
Predictions	0.557258
Predictions	0.557258
Predictions	0.557258
Predictions	0.557258
Predictions	0.574241
Predictions	0.574241
Predictions	0.574241
Predictions	0.574241
Predictions	0.574241
Predictions	0.57377
Predictions	0.57377
Predictions	0.57377
Predictions	0.57377
Predictions	0.57377
Predictions	0.515884
Predictions	0.515884
Predictions	0.515884
Predictions	0.515884
Predictions	1.06354
Predictions	1.06354
Predictions	1.12587
Predictions	1.12587
Predictions	1.12587
Predictions	1.12587
Predictions	1.08969
Predictions	1.08969
Predictions	1.08969
Predictions	1.08969
Predictions	1.08969
Predictions	1.08969
Predictions	0.530875
Predictions	1.08969
Predictions	1.08969
Predictions	1.1357
Predictions	1.1357
Predictions	1.1357
Predictions	1.1357
Predictions	1.1357
Predictions	1.1357
Predictions	1.16071
Predictions	1.16071
Predictions	1.16071
Predictions	1.16071
Predictions	1.16071
Predictions	0.574213
Predictions	0.273823
Predictions	0.273823
Predictions	0.273823
Predictions	0.273823
Predictions	0.273823
Predictions	0.257467
Predictions	0.257467
Predictions	0.257467
Predictions	0.257467
Predictions	0.257467
Predictions	1.52236
Predictions	1.52236
Predictions	1.52236
Predictions	1.52236
Predictions	1.52236
Predictions	0.570885
Predictions	0.570885
Predictions	0.666032
Predictions	0.570885
Predictions	2.09618
Predictions	2.09618
Predictions	2.09618
Predictions	2.09618
Predictions	2.09618
Predictions	2.06813
Predictions	2.06813
Predictions	2.06813
Predictions	2.06813
Predictions	2.06813
Predictions	3.24675
Predictions	3.24675
Predictions	0.656455
Predictions	0.656455
Predictions	0.656455
Predictions	0.656455
Predictions	0.656455
Predictions	3.0303
Predictions	3.0303
Predictions	3.0303
Predictions	3.0303
Predictions	3.0303
Predictions	1.01815
Predictions	1.01815
Predictions	1.01815
Predictions	1.01815
Predictions	1.01815
Predictions	0.540906
Predictions	0.540906
Predictions	0.540906
Predictions	4.20054
Predictions	4.20054
Predictions	4.20054
Predictions	4.20054
Predictions	0.957996
Predictions	0.957996
Predictions	0.957996
Predictions	0.957996
Predictions	0.957996
Predictions	0.881982
Predictions	0.881982
Predictions	0.868193
Predictions	0.868193
Predictions	0.481541
Predictions	0.481541
Predictions	0.481541
Predictions	0.481541
Predictions	0.437063
Predictions	0.437063
Predictions	0.437063
Predictions	0.437063
Predictions	0.437063
Predictions	0.653266
Predictions	0.653266
Predictions	0.653266
Predictions	0.653266
Predictions	0.809249
Predictions	0.809249
Predictions	0.809249
Predictions	0.809249
Predictions	0.809249
Predictions	3.01724
Predictions	0.627803
Predictions	0.627803
